# Supplementary material for: How Does the Context Shape the Technical Support from the Provincial Health Administration to District Health Management Teams in the Democratic Republic of Congo? A Realist Evaluation
Source: Int J Environ Res Public Health. 2024 Dec 10;21(12):1646. doi: 10.3390/ijerph21121646 (PMC11675160; doi:10.3390/ijerph21121646)
Supplement: Supplementary file 1 [file ijerph-21-01646-s001.zip]

Archive with 6 entries (6 files):
- S1. National performance assessment of PHAs in 2021.pdf
- S2. Scorecard_DHMT management capacity.pdf
- S3. Interview guides.pdf
- S4. Questionnaire .pdf
- S5. Scorecard_HD performance.pdf
- S6. Checklist for Realist evaluation studies.pdf
